# Supplementary material for: A Survey of the Professional Characteristics and Views of Dog Trainers in Canada
Source: Animals (Basel). 2025 Apr 29;15(9):1255. doi: 10.3390/ani15091255 (PMC12070927; doi:10.3390/ani15091255)
Supplement: Supplementary file 1 [file animals-15-01255-s001.zip]

Archive with 1 entries (1 files):
- animals-3585301-supplementary.pdf
